# Supplementary material for: Psychometric Network Model Recovery: The Effect of Sample Size, Number of Items, and Number of Nodes
Source: Eur J Investig Health Psychol Educ. 2025 Nov 18;15(11):235. doi: 10.3390/ejihpe15110235 (PMC12651093; doi:10.3390/ejihpe15110235)
Supplement: Supplementary file 1 [file ejihpe-15-00235-s001.zip]

Archive with 15 entries (15 files):
- figS01.png
- figS02.png
- script00_gendata.R
- script01_estimasDisc.R
- script01_estimasNorm.R
- script02_gesdata.R
- script03_statsDF.R
- script04_tablesANDanovas.R
- script05_graphs.R
- script06_suppGraph.R
- someFunctions.R
- stats_df.RData
- SupplementaryTable S1.pdf
- SupplementaryTable S2.pdf
- SupplementaryTable S3.pdf
