# Supplementary material for: Psychometric Network Model Recovery: The Effect of Sample Size, Number of Items, and Number of Nodes
Source: Eur J Investig Health Psychol Educ. 2025 Nov 18;15(11):235. doi: 10.3390/ejihpe15110235 (PMC12651093; doi:10.3390/ejihpe15110235)
Supplement: Supplementary file 1 [file ejihpe-15-00235-s001.zip › script00_gendata.R]

# 
# Script by Marcelo Avalos-Tejeda 09-2025
#
# This script was prepared to run in batch mode on the HPC-UCN cluster.  
# Thanks to “Núcleo de Investigación No.7 UCN-VRIDT 076/2020, 
# Núcleo de modelación y simulación científica (NMSC)” for their scientific support.
#
# To obtain the results described in the manuscript, the following scripts must be run in order:
#
# script00_gendata.R: Data generation
# script01_estimasDisc.R: Network estimation with discrete (ordinal) variables
# script01_estimasNorm.R: Network estimation with normal (continuous) variables
# script02_gesdata.R: Data integration
# script03_statsDF.R: Calculation of network fit statistics. Creation of data frames for ANOVAs
# script04_tablesANDanovas.R: Manuscript (supplementary) tables and ANOVA calculation
# script05_graphs.R: Manuscript figures 
# script06_suppGraphs.R: Manuscript supplementary figures
# someFunctions.R: Some ad-hoc functions used in script00_gendata.R
#

cat("Starting script at", format(Sys.time(), "%a %b %d %X %Y"), "\n")

# Data ####

library(corpcor) # bivariate correlations <-> partial correlations
library(mvtnorm) # simulates data according to multivariate normal
source("someFunctions.R") # load ad-hoc functions

# Input matrixes ####

bfi.dat <- psych::bfi[1:25] # data

bfi.cov25 <- cov(bfi.dat, use = "pairwise.complete.obs") # covariance matrix

bfi.pcs25 <- cor2pcor(bfi.cov25) # partial correlations
dimnames(bfi.pcs25) <- dimnames(bfi.cov25)

bfi.pcs25[bfi.pcs25 < .05 & bfi.pcs25 > -.05] <- 0 # cut" partial correlations
# From these matrices (bfi.pcsXX) the Sigma matrices must be obtained

bfi.pzd25 <- bfi.pcs25
diag(bfi.pzd25) <- 0 # partial correlations with zero diagonal
# These matrices (bfi.pdzXX) are the population networks 
# against which the estimated ones are compared

# Identify (and eliminate) in each dimension the variable with the lowest ratio: 
# (average of partial intragroup correlations)/(average of partial extragroup correlations)
res20 <- elimnodes(bfi.cov25) # 20 nodes left
res15 <- elimnodes(res20$cvm) # 15 nodes left
res10 <- elimnodes(res15$cvm) # 10 nodes left
res05 <- elimnodes(res10$cvm) # 5 nodes left

# Sim. Data ####

## Sigma matrices
# 5 variables
bfi.sig05 <- pcor2cor(res05$pcs)
dimnames(bfi.sig05) <- dimnames(res05$pcs)

# 10 variables
bfi.sig10 <- pcor2cor(res10$pcs)
dimnames(bfi.sig10) <- dimnames(res10$pcs)

# 15 variables
bfi.sig15 <- pcor2cor(res15$pcs)
dimnames(bfi.sig15) <- dimnames(res15$pcs)

# 20 variables
bfi.sig20 <- pcor2cor(res20$pcs)
dimnames(bfi.sig20) <- dimnames(res20$pcs)

# 25 variables
bfi.sig25 <- pcor2cor(bfi.pcs25)
dimnames(bfi.sig25) <- dimnames(bfi.pcs25)

## Gen data ####

# Vectors to iterate ####
gamma = seq(0, 1, length.out = 5) # j
reps = 1:1000 # k
ncases = c(100, 250, 500, 1000, 2500) # l
gnames <- c('g0', 'g25', 'g5', 'g75', 'g1')

# # The initial seed for each round of replication must be the same so that 
# # the seed sequences of the replications are identical. See:
# # Skrondal, A. (2000)
# # Design and Analysis of Monte Carlo Experiments: Attacking the Conventional Wisdom. 
# # Multivariate Behavioral Research, 35(2), 137–167. 
# # https://doi.org/10.1207/S15327906MBR3502_1

# # I randomly select a random seed that will be used to initialize 
# # data generation in each experimental condition
# seed <- round(as.numeric(Sys.time()), 0)
# write(seed, file = "seed.txt") # I "export" it just in case
# 
# I comment the above to use the same seed that I obtained the first time 
# in case of repeating the data generation
seed <- 1743304005

cat("Starting data simulation\n")

### 5 variables ####
# Normal 
t0 <- Sys.time()
datDisc05 <- datNorm05 <- genemptyarrays(colnames(bfi.sig05))

for(i in 1:length(ncases)){# n
  set.seed(seed)
  for(j in 1:1000){# replications
    datNorm05[[i]][j,,] <- rmvnorm(n = ncases[i], sigma = bfi.sig05)
  }
}

# discretization
for(i in 1:length(ncases)){
  set.seed(seed)
  for(j in 1:1000){
    datDisc05[[i]][j,,] <- discr.matR(datNorm05[[i]][j,,], g = 5)
  }
}

t1 <- Sys.time()

cat("runtime 5 vars:", difftime(t1, t0, units = "mins"), "minutes", "\n")
save(datNorm05, file = "datNorm05.RData")
save(datDisc05, file = "datDisc05.RData")

### 10 variables ####
# Normal 
t0 <- Sys.time()
datDisc10 <- datNorm10 <- genemptyarrays(colnames(bfi.sig10))

for(i in 1:length(ncases)){# n
  set.seed(seed)
  for(j in 1:1000){# replications
    datNorm10[[i]][j,,] <- rmvnorm(n = ncases[i], sigma = bfi.sig10)
  }
}

# discretization
for(i in 1:length(ncases)){
  set.seed(seed)
  for(j in 1:1000){
    datDisc10[[i]][j,,] <- discr.matR(datNorm10[[i]][j,,], g = 5)
  }
}

t1 <- Sys.time()

cat("runtime 10 vars:", difftime(t1, t0, units = "mins"), "minutes", "\n")
save(datNorm10, file = "datNorm10.RData")
save(datDisc10, file = "datDisc10.RData")


### 15 variables ####
# Normal 
t0 <- Sys.time()
datDisc15 <- datNorm15 <- genemptyarrays(colnames(bfi.sig15))

for(i in 1:length(ncases)){# n
  set.seed(seed)
  for(j in 1:1000){# replications
    datNorm15[[i]][j,,] <- rmvnorm(n = ncases[i], sigma = bfi.sig15)
  }
}

# discretization
for(i in 1:length(ncases)){
  set.seed(seed)
  for(j in 1:1000){
    datDisc15[[i]][j,,] <- discr.matR(datNorm15[[i]][j,,], g = 5)
  }
}

t1 <- Sys.time()

cat("runtime 15 vars:", difftime(t1, t0, units = "mins"), "minutes", "\n")
save(datNorm15, file = "datNorm15.RData")
save(datDisc15, file = "datDisc15.RData")

### 20 variables ####
# Normal 
t0 <- Sys.time()
datDisc20 <- datNorm20 <- genemptyarrays(colnames(bfi.sig20))

for(i in 1:length(ncases)){# n
  set.seed(seed)
  for(j in 1:1000){# replications
    datNorm20[[i]][j,,] <- rmvnorm(n = ncases[i], sigma = bfi.sig20)
  }
}

# discretization
for(i in 1:length(ncases)){
  set.seed(seed)
  for(j in 1:1000){
    datDisc20[[i]][j,,] <- discr.matR(datNorm20[[i]][j,,], g = 5)
  }
}

t1 <- Sys.time()

cat("runtime 20 vars:", difftime(t1, t0, units = "mins"), "minutes", "\n")
save(datNorm20, file = "datNorm20.RData")
save(datDisc20, file = "datDisc20.RData")

### 25 variables ####
# Normal 
t0 <- Sys.time()
datDisc25 <- datNorm25 <- genemptyarrays(colnames(bfi.sig25))

for(i in 1:length(ncases)){# n
  set.seed(seed)
  for(j in 1:1000){# replications
    datNorm25[[i]][j,,] <- rmvnorm(n = ncases[i], sigma = bfi.sig25)
  }
}

# discretization 
for(i in 1:length(ncases)){
  set.seed(seed)
  for(j in 1:1000){
    datDisc25[[i]][j,,] <- discr.matR(datNorm25[[i]][j,,], g = 5)
  }
}

t1 <- Sys.time()

cat("runtime 25 vars:", difftime(t1, t0, units = "mins"), "minutes", "\n")
save(datNorm25, file = "datNorm25.RData")
save(datDisc25, file = "datDisc25.RData")


bfi.pzd05 <- res05$pcz
bfi.pzd10 <- res10$pcz
bfi.pzd15 <- res15$pcz
bfi.pzd20 <- res20$pcz

save(bfi.pzd05, bfi.pzd10, bfi.pzd15, bfi.pzd20, bfi.pzd25, file = "matPOB.RData")

save(gamma, reps, ncases, gnames, file = "vecIt.RData")

cat("Script successfully completed at", format(Sys.time(), "%a %b %d %X %Y"), "\n")
