# Supplementary material for: Psychometric Network Model Recovery: The Effect of Sample Size, Number of Items, and Number of Nodes
Source: Eur J Investig Health Psychol Educ. 2025 Nov 18;15(11):235. doi: 10.3390/ejihpe15110235 (PMC12651093; doi:10.3390/ejihpe15110235)
Supplement: Supplementary file 1 [file ejihpe-15-00235-s001.zip › script01_estimasDisc.R]

# 
# Script by Marcelo Avalos-Tejeda 09-2025
#
# This script uses the foreach package for parallel processing, the backend of which 
# varies by operating system. It was prepared to run in batch mode on the HPC-UCN cluster, 
# which uses SLURM (Simple Linux Utility for Resource Management). Therefore, if you need 
# to run this script on MS-Windows, you must modify the lines 31 to 39 and 306-307. 
# Thank to “Núcleo de Investigación No.7 UCN-VRIDT 076/2020, 
# Núcleo de modelación y simulación científica (NMSC)” for their scientific support.
#
# To obtain the results described in the manuscript, the following scripts must be run in order:
#
# script00_gendata.R: Data generation
# script01_estimasDisc.R: Network estimation with discrete (ordinal) variables
# script01_estimasNorm.R: Network estimation with normal (continuous) variables
# script02_gesdata.R: Data integration
# script03_statsDF.R: Calculation of network fit statistics. Creation of data frames for ANOVAs
# script04_tablesANDanovas.R: Manuscript (supplementary) tables and ANOVA calculation
# script05_graphs.R: Manuscript figures 
# script06_suppGraphs.R: Manuscript supplementary figures
# someFunctions.R: Some ad-hoc functions used in script00_gendata.R
#

cat("Starting script at", format(Sys.time(), "%a %b %d %X %Y"), "\n")

# Vectors to iterate ####
load("vecIt.RData") # see script00_gendata.R

# Libraries for parallel processing ####

# Uncomment on Linux. Comment on windows
library(doMC) # load foreach, iterators and parallel libraries
registerDoMC(16) # number of CPU cores

# # Uncomment on Windows. Comment on windows
# library(doParallel) # load foreach, iterators and parallel libraries
# cl <- makeCluster(16) # number of CPU cores
# registerDoParallel(cl)
# # Windows requires writing 'stopCluster(cl)' at the end of foreach to release the cores

# Estimations ####

t00 <- Sys.time()

## 5 vars ####
cat("########## 5 variables ##########\n\n")
# Data. See script00_gendata.R
load("datDisc05.RData")

matNetsDisc05 <- vector(mode='list', length(gamma)) # i
dat <- datDisc05
rm(datDisc05)

t0 <- Sys.time()

for(i in 1:length(ncases)){ # n
  t0i <- Sys.time()
  gammaL <- vector(mode='list', length(gamma)) # j (gamma)
  names(gammaL) <- gnames
  for(j in 1:length(gamma)){ # gamma
    t0j <- Sys.time()
    res <- foreach(k = reps, .packages = "qgraph") %dopar% {# parallelized loop (k)
      dat_rep <- dat[[i]][k,,]
      if(any(apply(dat_rep, 2, var) == 0)) {
        "var0" # zero variance data
      }else{
        mc <- cor_auto(dat_rep)
        if(all(eigen(mc)$values > 0)){ # check invertible matrix
          EBICglasso(S = mc, 
                     n = ncases[i], gamma = gamma[j], 
                     verbose = FALSE)
        }else{"npd"} # non positive definite matrix
      }
    } # close %dopar%
    t1j <- Sys.time()
    gammaL[[j]] <- res
    cat("Estimation time n", ncases[i], "and gamma", gamma[j], ":", difftime(t1j, t0j, units = "mins"), "minutes","\n")
    cat ("Non positive definite matrix:", sum(sapply(res, is.character)),"\n")
  } # close gamma (j)
  t1i <- Sys.time()
  cat("Estimation time n", ncases[i], ":", difftime(t1i, t0i, units = "mins"), "minutes","\n\n")
  matNetsDisc05[[i]] <- gammaL
} # close n (i)

t1 <- Sys.time()
cat("Estimation time k = 5:", difftime(t1, t0, units = "mins"), "minutes","\n\n")

t0 <- Sys.time()
save.image("matNetsDisc05.RData")
t1 <- Sys.time()
cat("Storage time matNetsDisc05.RData:", difftime(t1, t0, units = "mins"), "minutes","\n\n\n")
rm(matNetsDisc05)


## 10 vars ####
cat("########## 10 variables ##########\n\n")
# Data. See script00_gendata.R
load("datDisc10.RData")

matNetsDisc10 <- vector(mode='list', length(gamma)) # i
dat <- datDisc10
rm(datDisc10)

t0 <- Sys.time()

for(i in 1:length(ncases)){ # n
  t0i <- Sys.time()
  gammaL <- vector(mode='list', length(gamma)) # j (gamma)
  names(gammaL) <- gnames
  for(j in 1:length(gamma)){ # gamma
    t0j <- Sys.time()
    res <- foreach(k = reps, .packages = "qgraph") %dopar% {# parallelized loop (k)
      mc <- cor_auto(dat[[i]][k,,])
      dat_rep <- dat[[i]][k,,]
      if(any(apply(dat_rep, 2, var) == 0)) {
        "var0" # zero variance data
      }else{
        mc <- cor_auto(dat_rep)
        if(all(eigen(mc)$values > 0)){ # check invertible matrix
          EBICglasso(S = mc, 
                     n = ncases[i], gamma = gamma[j], 
                     verbose = FALSE)
        }else{"npd"} # non positive definite matrix
      }
    } # close %dopar%
    t1j <- Sys.time()
    gammaL[[j]] <- res
    cat("Estimation time n", ncases[i], "and gamma", gamma[j], ":", difftime(t1j, t0j, units = "mins"), "minutes","\n")
    cat ("Non positive definite matrix:", sum(sapply(res, is.character)),"\n")
  } # close gamma (j)
  t1i <- Sys.time()
  cat("Estimation time n", ncases[i], ":", difftime(t1i, t0i, units = "mins"), "minutes","\n\n")
  matNetsDisc10[[i]] <- gammaL
} # close n (i)

t1 <- Sys.time()
cat("Estimation time k = 10:", difftime(t1, t0, units = "mins"), "minutes","\n\n")

t0 <- Sys.time()
save.image("matNetsDisc10.RData")
t1 <- Sys.time()
cat("Storage time matNetsDisc10.RData:", difftime(t1, t0, units = "mins"), "minutes","\n\n\n")
rm(matNetsDisc10)


## 15 vars ####
cat("########## 15 variables ##########\n\n")
# Data. See script00_gendata.R
load("datDisc15.RData")

matNetsDisc15 <- vector(mode='list', length(gamma)) # i
dat <- datDisc15
rm(datDisc15)

t0 <- Sys.time()

for(i in 1:length(ncases)){ # n
  t0i <- Sys.time()
  gammaL <- vector(mode='list', length(gamma)) # j (gamma)
  names(gammaL) <- gnames
  for(j in 1:length(gamma)){ # gamma
    t0j <- Sys.time()
    res <- foreach(k = reps, .packages = "qgraph") %dopar% {# parallelized loop (k)
      dat_rep <- dat[[i]][k,,]
      if(any(apply(dat_rep, 2, var) == 0)) {
        "var0" # zero variance data
      }else{
        mc <- cor_auto(dat_rep)
        if(all(eigen(mc)$values > 0)){ # check invertible matrix
          EBICglasso(S = mc, 
                     n = ncases[i], gamma = gamma[j], 
                     verbose = FALSE)
        }else{"npd"} # non positive definite matrix
      }
    } # close %dopar%
    t1j <- Sys.time()
    gammaL[[j]] <- res
    cat("Estimation time n", ncases[i], "and gamma", gamma[j], ":", difftime(t1j, t0j, units = "mins"), "minutes","\n")
    cat ("Non positive definite matrix:", sum(sapply(res, is.character)),"\n")
  } # close gamma (j)
  t1i <- Sys.time()
  cat("Estimation time n", ncases[i], ":", difftime(t1i, t0i, units = "mins"), "minutes","\n\n")
  matNetsDisc15[[i]] <- gammaL
} # close n (i)

t1 <- Sys.time()
cat("Estimation time k = 15:", difftime(t1, t0, units = "mins"), "minutes","\n\n")

t0 <- Sys.time()
save.image("matNetsDisc15.RData")
t1 <- Sys.time()
cat("Storage time matNetsDisc15.RData:", difftime(t1, t0, units = "mins"), "minutes","\n\n\n")
rm(matNetsDisc15)


## 20 vars ####
cat("########## 20 variables ##########\n\n")
# Data. See script00_gendata.R
load("datDisc20.RData")

matNetsDisc20 <- vector(mode='list', length(gamma)) # i
dat <- datDisc20
rm(datDisc20)

t0 <- Sys.time()

for(i in 1:length(ncases)){ # n
  t0i <- Sys.time()
  gammaL <- vector(mode='list', length(gamma)) # j (gamma)
  names(gammaL) <- gnames
  for(j in 1:length(gamma)){ # gamma
    t0j <- Sys.time()
    res <- foreach(k = reps, .packages = "qgraph") %dopar% {# parallelized loop (k)
      dat_rep <- dat[[i]][k,,]
      if(any(apply(dat_rep, 2, var) == 0)) {
        "var0" # zero variance data
      }else{
        mc <- cor_auto(dat_rep)
        if(all(eigen(mc)$values > 0)){ # check invertible matrix
          EBICglasso(S = mc, 
                     n = ncases[i], gamma = gamma[j], 
                     verbose = FALSE)
        }else{"npd"} # non positive definite matrix
      }
    } # close %dopar%
    t1j <- Sys.time()
    gammaL[[j]] <- res
    cat("Estimation time n", ncases[i], "and gamma", gamma[j], ":", difftime(t1j, t0j, units = "mins"), "minutes","\n")
    cat ("Non positive definite matrix:", sum(sapply(res, is.character)),"\n")
  } # close gamma (j)
  t1i <- Sys.time()
  cat("Estimation time n", ncases[i], ":", difftime(t1i, t0i, units = "mins"), "minutes","\n\n")
  matNetsDisc20[[i]] <- gammaL
} # close n (i)

t1 <- Sys.time()
cat("Estimation time k = 20:", difftime(t1, t0, units = "mins"), "minutes","\n\n")

t0 <- Sys.time()
save.image("matNetsDisc20.RData")
t1 <- Sys.time()
cat("Storage time matNetsDisc20.RData:", difftime(t1, t0, units = "mins"), "minutes","\n\n\n")
rm(matNetsDisc20)


## 25 vars ####
cat("########## 25 variables ##########\n\n")
# Data. See script00_gendata.R
load("datDisc25.RData")

matNetsDisc25 <- vector(mode='list', length(gamma)) # i
dat <- datDisc25
rm(datDisc25)

t0 <- Sys.time()

for(i in 1:length(ncases)){ # n
  t0i <- Sys.time()
  gammaL <- vector(mode='list', length(gamma)) # j (gamma)
  names(gammaL) <- gnames
  for(j in 1:length(gamma)){ # gamma
    t0j <- Sys.time()
    res <- foreach(k = reps, .packages = "qgraph") %dopar% {# parallelized loop (k)
      dat_rep <- dat[[i]][k,,]
      if(any(apply(dat_rep, 2, var) == 0)) {
        "var0" # zero variance data
      }else{
        mc <- cor_auto(dat_rep)
        if(all(eigen(mc)$values > 0)){ # check invertible matrix
          EBICglasso(S = mc, 
                     n = ncases[i], gamma = gamma[j], 
                     verbose = FALSE)
        }else{"npd"} # non positive definite matrix
      }
    } # close %dopar%
    t1j <- Sys.time()
    gammaL[[j]] <- res
    cat("Estimation time n", ncases[i], "and gamma", gamma[j], ":", difftime(t1j, t0j, units = "mins"), "minutes","\n")
    cat ("Non positive definite matrix:", sum(sapply(res, is.character)),"\n")
  } # close gamma (j)
  t1i <- Sys.time()
  cat("Estimation time n", ncases[i], ":", difftime(t1i, t0i, units = "mins"), "minutes","\n\n")
  matNetsDisc25[[i]] <- gammaL
} # close n (i)

t1 <- Sys.time()
cat("Estimation time k = 25:", difftime(t1, t0, units = "mins"), "minutes","\n\n")

t0 <- Sys.time()
save.image("matNetsDisc25.RData")
t1 <- Sys.time()
cat("Storage time matNetsDisc25.RData:", difftime(t1, t0, units = "mins"), "minutes","\n\n\n")
rm(matNetsDisc25)

t11 <- Sys.time()
cat("Total processing time:", difftime(t11, t00, units = "mins"), "minutes","\n")

# # Uncomment on Windows. Comment on Linux
# stopCluster(cl)

cat("Script successfully completed at", format(Sys.time(), "%a %b %d %X %Y"), "\n")
