# Supplementary material for: Psychometric Network Model Recovery: The Effect of Sample Size, Number of Items, and Number of Nodes
Source: Eur J Investig Health Psychol Educ. 2025 Nov 18;15(11):235. doi: 10.3390/ejihpe15110235 (PMC12651093; doi:10.3390/ejihpe15110235)
Supplement: Supplementary file 1 [file ejihpe-15-00235-s001.zip › script02_gesdata.R]

# 
# Script by Marcelo Avalos-Tejeda 09-2025
#
# This script was prepared to run in batch mode on the HPC-UCN cluster.  
# Thanks to “Núcleo de Investigación No.7 UCN-VRIDT 076/2020, 
# Núcleo de modelación y simulación científica (NMSC)” for their scientific support.
#
# To obtain the results described in the manuscript, the following scripts must be run in order:
#
# script00_gendata.R: Data generation
# script01_estimasDisc.R: Network estimation with discrete (ordinal) variables
# script01_estimasNorm.R: Network estimation with normal (continuous) variables
# script02_gesdata.R: Data integration
# script03_statsDF.R: Calculation of network fit statistics. Creation of data frames for ANOVAs
# script04_tablesANDanovas.R: Manuscript (supplementary) tables and ANOVA calculation
# script05_graphs.R: Manuscript figures 
# script06_suppGraphs.R: Manuscript supplementary figures
# someFunctions.R: Some ad-hoc functions used in script00_gendata.R
#

cat("Starting script at", format(Sys.time(), "%a %b %d %X %Y"), "\n")

mats <- vector(mode = 'list', 10)
names(mats) <- c('matNetsDisc05', 'matNetsDisc10', 'matNetsDisc15', 'matNetsDisc20', 'matNetsDisc25',
                 'matNetsNorm05', 'matNetsNorm10', 'matNetsNorm15', 'matNetsNorm20', 'matNetsNorm25')

nnames <- paste0('n', c(100, 250, 500, 1000, 2500))

nodel <- ls()

nodel <- c(nodel, 'nodel')

# Discrete variables ####
# matNetsDisc05
load("matNetsDisc05.RData")

names(matNetsDisc05) <- nnames
mats[[1]] <- matNetsDisc05

objs <- ls()

rm(list=objs[!(objs %in% nodel)])

# matNetsDisc10
load("matNetsDisc10.RData")

names(matNetsDisc10) <- nnames
mats[[2]] <- matNetsDisc10

objs <- ls()

rm(list=objs[!(objs %in% nodel)])

# matNetsDisc15
load("matNetsDisc15.RData")

names(matNetsDisc15) <- nnames
mats[[3]] <- matNetsDisc15

objs <- ls()

rm(list=objs[!(objs %in% nodel)])

# matNetsDisc20
load("matNetsDisc20.RData")

names(matNetsDisc20) <- nnames
mats[[4]] <- matNetsDisc20

objs <- ls()

rm(list=objs[!(objs %in% nodel)])

# matNetsDisc25
load("matNetsDisc25.RData")

names(matNetsDisc25) <- nnames
mats[[5]] <- matNetsDisc25

objs <- ls()

rm(list=objs[!(objs %in% nodel)])

# Continuous variables ####
# matNetsNorm05
load("matNetsNorm05.RData")

names(matNetsNorm05) <- nnames
mats[[6]] <- matNetsNorm05

objs <- ls()

rm(list=objs[!(objs %in% nodel)])

# matNetsNorm10
load("matNetsNorm10.RData")

names(matNetsNorm10) <- nnames
mats[[7]] <- matNetsNorm10

objs <- ls()

rm(list=objs[!(objs %in% nodel)])

# matNetsNorm15
load("matNetsNorm15.RData")

names(matNetsNorm15) <- nnames
mats[[8]] <- matNetsNorm15

objs <- ls()

rm(list=objs[!(objs %in% nodel)])

# matNetsNorm20
load("matNetsNorm20.RData")

names(matNetsNorm20) <- nnames
mats[[9]] <- matNetsNorm20

objs <- ls()

rm(list=objs[!(objs %in% nodel)])

# matNetsNorm25
load("matNetsNorm25.RData")

names(matNetsNorm25) <- nnames
mats[[10]] <- matNetsNorm25

objs <- ls()

rm(list=objs[!(objs %in% nodel)])

save(mats, file = "mats.RData")

cat("Script successfully completed at", format(Sys.time(), "%a %b %d %X %Y"), "\n")
