# Supplementary material for: Psychometric Network Model Recovery: The Effect of Sample Size, Number of Items, and Number of Nodes
Source: Eur J Investig Health Psychol Educ. 2025 Nov 18;15(11):235. doi: 10.3390/ejihpe15110235 (PMC12651093; doi:10.3390/ejihpe15110235)
Supplement: Supplementary file 1 [file ejihpe-15-00235-s001.zip › script03_statsDF.R]

# 
# Script by Marcelo Avalos-Tejeda 09-2025
#
# This script uses the foreach package for parallel processing, the backend of which 
# varies by operating system. It was prepared to run in batch mode on the HPC-UCN cluster, 
# which uses SLURM (Simple Linux Utility for Resource Management). Therefore, if you need 
# to run this script on MS-Windows, you must modify the lines 43 to 56 and 282-283. 
# Thank to “Núcleo de Investigación No.7 UCN-VRIDT 076/2020, 
# Núcleo de modelación y simulación científica (NMSC)” for their scientific support.
#
# To obtain the results described in the manuscript, the following scripts must be run in order:
#
# script00_gendata.R: Data generation
# script01_estimasDisc.R: Network estimation with discrete (ordinal) variables
# script01_estimasNorm.R: Network estimation with normal (continuous) variables
# script02_gesdata.R: Data integration
# script03_statsDF.R: Calculation of network fit statistics. Creation of data frames for ANOVAs
# script04_tablesANDanovas.R: Manuscript (supplementary) tables and ANOVA calculation
# script05_graphs.R: Manuscript figures 
# script06_suppGraphs.R: Manuscript supplementary figures
# someFunctions.R: Some ad-hoc functions used in script00_gendata.R
#

cat("Starting script at", format(Sys.time(), "%a %b %d %X %Y"), "\n")

# Data

# bfi.pzdXX matrices
load("matPOB.RData") # TRUE/Population matrices. See script00_gendata.R

# Vectors to iterate
load("vecIt.RData") # see script00_gendata.R

# Estimated network matrices
load('mats.RData') # see script02_gesdata.R

# Empty array to storage results
a0 <- array(dim= c(1000,length(gamma), length(ncases)), 
              dimnames = list(
                reps = reps,
                gamma = gamma,
                n = ncases
              )
)

# Libraries for parallel processing

# Uncomment on Linux. Comment on Windows
library(doMC) # load foreach, iterators and parallel libraries
registerDoMC(10) # number of CPU cores

# # Uncomment on Windows. Comment on Linux
# library(doParallel) # load foreach, iterators and parallel libraries
# cl <- makeCluster(6) # number of CPU cores
# registerDoParallel(cl)
# # Windows requires writing 'stopCluster(cl)' at the end of foreach to release the cores

# Starting the calculation of the network accuracy indices #### 

t0 <- Sys.time()

cat("foreach started at", format(t0, "%a %b %d %X %Y"), "\n")

stats_df <- foreach(l = 1:10, .packages = c("qgraph", "reshape2", "networktools"), .combine =  'rbind') %dopar% { # nvar
  # qgraph library contains the centrality_auto() function
  # reshape2 library contains the melt() function
  # networktools library contains the bridge() function
  
  t0l <- Sys.time()

  cat(l, "started at", format(t0l, "%a %b %d %X %Y"), "\n")
  
  if(l %in% c(1, 6)){bfi.pzd <- bfi.pzd05}
  if(l %in% c(2, 7)){bfi.pzd <- bfi.pzd10}
  if(l %in% c(3, 8)){bfi.pzd <- bfi.pzd15}
  if(l %in% c(4, 9)){bfi.pzd <- bfi.pzd20}
  if(l %in% c(5, 10)){bfi.pzd <- bfi.pzd25}
  
  ifelse(l %in% 1:5, vtype <- 'Disc', vtype <- 'Cont')
  
  nvars <- ncol(bfi.pzd)
  
  # Indicator matrix. Replaces correlations with -1 or 1 depending on their direction.
  bfi.ind <- ceiling(bfi.pzd) + floor(bfi.pzd) 

  # Position of non-zero correlations
  pid <- which(bfi.pzd != 0 & lower.tri(bfi.pzd))  
  npid <- length(pid) # quantity
  xid <- bfi.pzd[pid] # Non-zero correlation values
  
  # Position of the top 50% of non-zero correlations
  pid50 <- pid[abs(xid) > quantile(abs(xid), .5)]
  npid50 <- length(pid50) # quantity
  xid50 <- bfi.pzd[pid50] # correlation values
  
  # Position of correlations equal to zero
  nid <- which(bfi.pzd == 0 & lower.tri(bfi.pzd))
  nnid <- length(nid) # quantity
  
  # Node centrality
  nodecent <- centrality_auto(bfi.pzd)$node.centrality

  top50S <- which(abs(nodecent$Strength) >= quantile(abs(nodecent$Strength), .5))
  top50E <- which(abs(nodecent$ExpectedInfluence) >= quantile(abs(nodecent$ExpectedInfluence), .5))

  npd <- a0 # non positive definite matrix
  zvm <- a0 # zero variance data
  val <- a0 # valid matrix
  nPos <- a0 # count nonzero matrix
  spec <- sens <- a0 # network accuracy
  bitrue <- biaall <- a0 # bias
  ccorE <- ccorS <- a0 # centrality
  atop50E <- atop50S <- a0 # top50 detection
 
  
  # bridge centrality
  if(!(l %in% c(1, 6))){ # exclude networks with less than 2 nodes by community
  comms <- substr(colnames(bfi.pzd), 1, 1)
  nodeBcent <- bridge(bfi.pzd, communities = comms)[c(1,4)]
  names(nodeBcent) <- c('Strength', 'ExpectedInfluence')
  
  top50BS <- which(abs(nodeBcent$Strength) >= quantile(abs(nodeBcent$Strength), .5))
  top50BE <- which(abs(nodeBcent$ExpectedInfluence) >= quantile(abs(nodeBcent$ExpectedInfluence), .5))
  top20BS <- which(abs(nodeBcent$Strength) >= quantile(abs(nodeBcent$Strength), .2))
  top20BE <- which(abs(nodeBcent$ExpectedInfluence) >= quantile(abs(nodeBcent$ExpectedInfluence), .2))
  }

  ccorBE <- ccorBS <- a0 # bridge centrality
  atop50BE <- atop50BS <- a0 # top50 bridge detection
  atop20BE <- atop20BS <- a0 # top20 bridge detection
    
  for(i in 1:length(ncases)){ # n
    for(j in 1:length(gamma)){ # gamma
      idnpd <- which(mats[[l]][[i]][[j]] == "npd") # non positive definite matrix
      npd[,j,i] <- 0
      npd[idnpd,j,i] <- 1
      idzvm <- which(mats[[l]][[i]][[j]] == "var0") # zero variance data
      zvm[,j,i] <- 0
      zvm[idzvm,j,i] <- 1
      idval <- which(!(mats[[l]][[i]][[j]] %in% c("npd", "var0"))) # valid matrix
      val[,j,i] <- 0
      val[idval,j,i] <- 1
      for(k in idval){ # replicates 
        x <- mats[[l]][[i]][[j]][[k]]
        
        nPos[k,j,i] <- sum(x != 0)/2
        
        # network accuracy
        sens[k,j,i] <- sum(x[pid] * xid > 0)/npid # Sensitivity
        spec[k,j,i] <- sum(x[nid] == 0)/nnid # Specificity

        # edge accuracy
        ba <- x[lower.tri(x)] - bfi.pzd[lower.tri(bfi.pzd)]
        mba <- mean(ba, na.rm = TRUE)
        biaall[k,j,i] <- mean(abs(ba - mba), na.rm = TRUE) # Bias all edges
        bt <- x[pid] - bfi.pzd[pid]
        mbt <- mean(bt, na.rm = TRUE)
        bitrue[k,j,i] <- mean(abs(bt - mbt), na.rm = TRUE) # Bias true edges
        
        # centrality accuracy #3
        xnodecent <- centrality_auto(x)$node.centrality
        
        # Strength correlation
        if(is.null(xnodecent$Strength)){
          ccorS[k,j,i] <- NA
        }else{
          if(sd(xnodecent$Strength) == 0){
            ccorS[k,j,i] <- NA
          }else{ccorS[k,j,i] <- cor(nodecent$Strength, xnodecent$Strength, use = 'p')}
        }
        # ExpectedInfluence correlation
        if(is.null(xnodecent$ExpectedInfluence)){
          ccorE[k,j,i] <- NA
        }else{
          if(sd(xnodecent$ExpectedInfluence, na.rm = TRUE) == 0){
            ccorE[k,j,i] <- NA
          }else{ccorE[k,j,i] <- cor(nodecent$ExpectedInfluence, xnodecent$ExpectedInfluence, use = 'p')}
        }
        
        # Strength top50%
        if(sum(xnodecent$Strength, na.rm = TRUE) > 0){
          xtop50S <- which(abs(xnodecent$Strength) >= quantile(abs(xnodecent$Strength), .5, na.rm = TRUE))
          atop50S[k,j,i] <- sum(xtop50S %in% top50S)/length(top50S)
        }
        # ExpectedInfluence top50%
        if(sum(xnodecent$ExpectedInfluence, na.rm = TRUE) > 0){
          xtop50E <- which(abs(xnodecent$ExpectedInfluence) >= quantile(abs(xnodecent$ExpectedInfluence), .5, na.rm = TRUE))
          atop50E[k,j,i] <- sum(xtop50E %in% top50E)/length(top50E)
        }
        
        if(!(l %in% c(1, 6))){
          # bridge centrality accuracy ##
          xnodeBcent <- bridge(x, communities = comms)[c(1,4)]
          names(xnodeBcent) <- c('Strength', 'ExpectedInfluence')
          
          # bridge Strength correlation
          if(is.null(xnodeBcent$Strength)){
            ccorBS[k,j,i] <- NA
          }else{
            if(sd(xnodeBcent$Strength) == 0){
              ccorBS[k,j,i] <- NA
            }else{ccorBS[k,j,i] <- cor(nodeBcent$Strength, xnodeBcent$Strength, use = 'p')}
          }
          # bridge ExpectedInfluence correlation
          if(is.null(xnodeBcent$ExpectedInfluence)){
            ccorBE[k,j,i] <- NA
          }else{
            if(sd(xnodeBcent$ExpectedInfluence, na.rm = TRUE) == 0){
              ccorBE[k,j,i] <- NA
            }else{ccorBE[k,j,i] <- cor(nodeBcent$ExpectedInfluence, xnodeBcent$ExpectedInfluence, use = 'p')}
          }
          
          # bridge Strength top%
          if(sum(xnodeBcent$Strength, na.rm = TRUE) > 0){
            # top50%
            xtop50BS <- which(abs(xnodeBcent$Strength) >= quantile(abs(xnodeBcent$Strength), .5, na.rm = TRUE))
            atop50BS[k,j,i] <- sum(xtop50BS %in% top50BS)/length(top50BS)
            # top20%
            xtop20BS <- which(abs(xnodeBcent$Strength) >= quantile(abs(xnodeBcent$Strength), .2, na.rm = TRUE))
            atop20BS[k,j,i] <- sum(xtop20BS %in% top20BS)/length(top20BS)
          }
          # bridge ExpectedInfluence top%
          if(sum(xnodeBcent$ExpectedInfluence, na.rm = TRUE) > 0){
            # top50%
            xtop50BE <- which(abs(xnodeBcent$ExpectedInfluence) >= quantile(abs(xnodeBcent$ExpectedInfluence), .5, na.rm = TRUE))
            atop50BE[k,j,i] <- sum(xtop50BE %in% top50BE)/length(top50BE)
            # top20%
            xtop20BE <- which(abs(xnodeBcent$ExpectedInfluence) >= quantile(abs(xnodeBcent$ExpectedInfluence), .2, na.rm = TRUE))
            atop20BE[k,j,i] <- sum(xtop20BE %in% top20BE)/length(top20BE)
          }
        }
      } # close k (replicates)
  } # close j (gamma)
} # close i (ncases)
  
pPos <- nPos/((nvars*nvars-nvars)/2)

## arrays to dataframes
# non empty networks
npd_df <- melt(npd, value.name = "non_positive_definite_matrix")
zvm_df <- melt(zvm, value.name = "zero_variance_vble")
val_df <- melt(val, value.name = "valid_matrix")
nPos_df <- melt(nPos, value.name = "count_nonzero")
nPos_df$nonempty <- 0
nPos_df$nonempty[nPos_df$count_nonzero > 0] <- 1
pPos_df <- melt(pPos, value.name = "prop_nonzero")

# network accuracy
sens_df <- melt(sens, value.name = "Sensitivity")
spec_df <- melt(spec, value.name = "Specifitity")
# edge accuracy
biaall_df <- melt(biaall, value.name = "Bias_all_edges")
bitrue_df <- melt(bitrue, value.name = "Bias_true_edges")
# centrality accuracy
ccorS_df <- melt(ccorS, value.name = "Strength_correlation")
ccorE_df <- melt(ccorE, value.name = "Exp.Influence_correlation")
top50S_df <- melt(atop50S, value.name = "top50_Strength_prop")
top50E_df <- melt(atop50E, value.name = "top50_Exp.Influence_prop")
# centrality accuracy
ccorBS_df <- melt(ccorBS, value.name = "Bdg.Strength_correlation")
ccorBE_df <- melt(ccorBE, value.name = "Bdg.Exp.Influence_correlation")
top50BS_df <- melt(atop50BS, value.name = "Bdg.top50_Strength_prop")
top50BE_df <- melt(atop50BE, value.name = "Bdg.top50_Exp.Influence_prop")
top20BS_df <- melt(atop20BS, value.name = "Bdg.top20_Strength_prop")
top20BE_df <- melt(atop20BE, value.name = "Bdg.top20_Exp.Influence_prop")

t1l <- Sys.time()
cat("\nTime l", l, "=", difftime(t1l, t0l, units = "mins"), "minutes\n")

cbind(vtype, nvars, 
      npd_df, zvm_df[4], val_df[4], nPos_df[5:4], pPos_df[4], # non empty networks
      sens_df[4], spec_df[4], # network accuracy
      biaall_df[4], bitrue_df[4], # edge accuracy
      ccorS_df[4], ccorE_df[4], top50S_df[4], top50E_df[4], # centrality accuracy
      ccorBS_df[4], ccorBE_df[4], top50BS_df[4], top50BE_df[4], top20BS_df[4], top20BE_df[4] # bridge centrality accuracy
      )
} # close l (nvar)

t1 <- Sys.time()
cat("\nTotal time:", difftime(t1, t0, units = "mins"), "minutes\n")

# # Uncomment on Windows. Comment on Linux
# stopCluster(cl)

# Ended calculation of the network accuracy indices ####

cat("Preparando stats_df en", format(Sys.time(), "%a %b %d %X %Y"), "\n")

# Preparing data for graphs
stats_df_gr <- stats_df
stats_df_gr$vtype <- factor(stats_df_gr$vtype, levels = c('Disc', 'Cont'))
stats_df_gr$nvars <- factor(stats_df_gr$nvars)
stats_df_gr$n <- factor(stats_df_gr$n)
stats_df_gr$gamma <- factor(stats_df_gr$gamma)

# Preparing data for ANOVAs
stats_df_tr <- stats_df_gr

## Transformations of variables
stats_df_tr$Sensitivity <- qnorm(stats_df_tr$Sensitivity)
stats_df_tr$Specifitity <- qnorm(stats_df_tr$Specifitity)

stats_df_tr$Bias_all_edges <- log(stats_df_tr$Bias_all_edges)
stats_df_tr$Bias_true_edges <- log(stats_df_tr$Bias_true_edges)

stats_df_tr$top50_Strength_prop <- qnorm(stats_df_tr$top50_Strength_prop)
stats_df_tr$top50_Exp.Influence_prop <- qnorm(stats_df_tr$top50_Exp.Influence_prop)

stats_df_tr$Bdg.top50_Strength_prop <- qnorm(stats_df_tr$Bdg.top50_Strength_prop)
stats_df_tr$Bdg.top50_Exp.Influence_prop <- qnorm(stats_df_tr$Bdg.top50_Exp.Influence_prop)

stats_df_tr$Bdg.top20_Strength_prop <- qnorm(stats_df_tr$Bdg.top20_Strength_prop)
stats_df_tr$Bdg.top20_Exp.Influence_prop <- qnorm(stats_df_tr$Bdg.top20_Exp.Influence_prop)

library(psych)
stats_df_tr$Strength_correlation <- fisherz(stats_df_tr$Strength_correlation)
stats_df_tr$Exp.Influence_correlation <- fisherz(stats_df_tr$Exp.Influence_correlation)

stats_df_tr$Bdg.Strength_correlation <- fisherz(stats_df_tr$Bdg.Strength_correlation)
stats_df_tr$Bdg.Exp.Influence_correlation <- fisherz(stats_df_tr$Bdg.Exp.Influence_correlation)

# Erasing "infinits"
stats_df_tr[stats_df_tr == -Inf] <- NA
stats_df_tr[stats_df_tr == Inf] <- NA

# UIDs added for ANOVAs
stats_df_tr$uid <- paste(stats_df_tr$nvars, # network size (k)
                                stats_df_tr$n, # sample size (n)
                                stats_df_tr$reps, # replication ID
                           sep = '.'
)

save(stats_df, # former dataframe
     stats_df_gr, # dataframe for graphics (script05_graphs.R)
     stats_df_tr, # dataframe for ANOVAs (script04_anovas.R)
     file = "stats_df.RData")

cat("Script successfully completed at", format(Sys.time(), "%a %b %d %X %Y"), "\n")
