# Supplementary material for: Psychometric Network Model Recovery: The Effect of Sample Size, Number of Items, and Number of Nodes
Source: Eur J Investig Health Psychol Educ. 2025 Nov 18;15(11):235. doi: 10.3390/ejihpe15110235 (PMC12651093; doi:10.3390/ejihpe15110235)
Supplement: Supplementary file 1 [file ejihpe-15-00235-s001.zip › script04_tablesANDanovas.R]

# 
# Script by Marcelo Avalos-Tejeda 09-2025
#
# This script uses the foreach package for parallel processing, the backend of which 
# varies by operating system. It was prepared to run in batch mode on the HPC-UCN cluster, 
# which uses SLURM (Simple Linux Utility for Resource Management). Therefore, if you need 
# to run this script on MS-Windows, you must modify the lines 103 to 111 and 131-132. 
# Thank to “Núcleo de Investigación No.7 UCN-VRIDT 076/2020, 
# Núcleo de modelación y simulación científica (NMSC)” for their scientific support.
#
# To obtain the results described in the manuscript, the following scripts must be run in order:
#
# script00_gendata.R: Data generation
# script01_estimasDisc.R: Network estimation with discrete (ordinal) variables
# script01_estimasNorm.R: Network estimation with normal (continuous) variables
# script02_gesdata.R: Data integration
# script03_statsDF.R: Calculation of network fit statistics. Creation of data frames for ANOVAs
# script04_tablesANDanovas.R: Manuscript (supplementary) tables and ANOVA calculation
# script05_graphs.R: Manuscript figures 
# script06_suppGraphs.R: Manuscript supplementary figures
# someFunctions.R: Some ad-hoc functions used in script00_gendata.R
#

cat("Starting script at", format(Sys.time(), "%a %b %d %X %Y"), "\n")

load("stats_df.RData") # data

# Table 2 ####
# Table 2: Percentage of positive-definite matrixes, according to the number of variables (k) and the sample size (n).
desc_non_positive_definite_matrix <- cbind(
  aggregate(non_positive_definite_matrix ~ n + nvars + vtype, data = stats_df_tr, mean, na.rm = TRUE),
  nonempty = aggregate(nonempty ~ n + nvars + vtype, data = stats_df_tr, mean, na.rm = TRUE)[,4]
)

nvars <- unique(stats_df$nvars)
vtype <- unique(stats_df$vtype)
ncases <- unique(stats_df$n)

tbl02 <- cbind(matrix(rep(nvars, length(vtype)), ncol = 1),  # nvars (k)
              matrix(100*(1 - desc_non_positive_definite_matrix$non_positive_definite_matrix), 
                     nrow = length(nvars) * length(vtype), 
                     ncol = length(ncases), 
                     byrow = TRUE
                     ) # close matrix()
              ) # close cbind()
tbl02 <- as.data.frame(tbl02)
tbl02 <- cbind(rep(vtype, rep(length(nvars), 2)), # vtype (variable type)
              tbl02)
colnames(tbl02) <- c("vtype", "nvars", ncases)
tbl02 <- subset(tbl02, vtype == "Disc", select = -vtype)

# Tables 3 y S1 ####
desc_valid_nonempty_gamma <- cbind(
  aggregate(valid_matrix ~ n + nvars + vtype + gamma, data = stats_df_tr, mean, na.rm = TRUE),
  nonempty = aggregate(nonempty ~ n + nvars + vtype + gamma, data = stats_df_tr, mean, na.rm = TRUE)[,5]
)

gamma <- unique(stats_df$gamma)

# Table S1: Percentage of non-empty networks, according to number of variables, 
# sample size and gamma in discrete and continuous variables
tblS01 <- cbind(matrix(rep(rep(nvars, rep(length(ncases), length(nvars))), length(vtype)), ncol = 1), # nvars (k)
              matrix(rep(ncases, length(nvars) * length(vtype)), ncol = 1), # ncases (n)
              matrix(100*desc_valid_nonempty_gamma$nonempty, 
                     nrow = length(nvars) * length(ncases) * length(vtype), 
                     ncol = length(gamma), 
                     byrow = FALSE, 
                     ) # close matrix()
              ) # close cbind()
tblS01 <- as.data.frame(tblS01)
tblS01 <- cbind(rep(vtype, rep(length(nvars) * length(ncases), 2)), # vtype (variable type)
              tblS01)
colnames(tblS01) <- c("vtype", "nvars", "ncases", gamma)

# Table 3: Percentage of non-empty networks, according to number of variables, 
# sample size and gamma in discrete variables
tbl03 <- subset(tblS01, vtype == "Disc", select = -vtype)


# dependent variable names vector
dep.vars <- c(
  "Sensitivity", "Specifitity", # network accuracy
  "Bias_all_edges", "Bias_true_edges", # edge weights accuracy
  # centrality indices accuracy:
  "Strength_correlation", "Exp.Influence_correlation", 
  "top50_Strength_prop", "top50_Exp.Influence_prop", 
  # bridge centrality indices accuracy:
  "Bdg.Strength_correlation", "Bdg.Exp.Influence_correlation", 
  "Bdg.top50_Strength_prop", "Bdg.top50_Exp.Influence_prop", 
  "Bdg.top20_Strength_prop", "Bdg.top20_Exp.Influence_prop"
)

ldv <- length(dep.vars)

# terms of independent variables (formula)
indepint <- "~ vtype + nvars + gamma + n + 
            vtype:nvars + vtype:gamma + vtype:n + 
            nvars:gamma + nvars:n + n:gamma"

# Libraries for parallel processing

# Uncomment on Linux. Comment on Windows
library(doMC) # load foreach, iterators and parallel libraries
registerDoMC(14) # number of CPU cores

# # Uncomment on Windows. Comment on Linux
# library(doParallel) # load foreach, iterators and parallel libraries
# cl <- makeCluster(6) # number of CPU cores
# registerDoParallel(cl)
# # Windows requires writing 'stopCluster(cl)' at the end of foreach to release the cores

# ANOVAs estimation ####
cat("Starting ANOVA estimations\n")
t0 <- Sys.time()
res.anovas <- foreach(h = 1:ldv, .packages = c("lme4", "lmerTest", "effectsize"), .combine = rbind) %dopar% {
  aov.int <- lmer(as.formula(paste(dep.vars[h], indepint, '+ (1|uid)')), data = stats_df_tr)
  N <- aov.int@devcomp[["dims"]][["N"]]
  reslm <- residuals(aov.int)
  aov.int <- anova(aov.int)
  eta2p <- effectsize::eta_squared(aov.int)
  omega <- effectsize::omega_squared(aov.int)
  aov.int <- cbind("Effect" = row.names(aov.int), aov.int, eta2p["Eta2_partial"], omega["Omega2_partial"])
  aov.int <- rbind(NA, aov.int, NA)
  aov.int[1,1:2] <- c(dep.vars[h], N)
  aov.int
} # close foreach
t1 <- Sys.time()
cat("Processing time:", difftime(t1, t0, units = "mins"), "minutes\n")

# # Uncomment on Windows. Comment on Linux
# stopCluster(cl)

# extract independent variable names from "indepint" formula
indepterms <- strsplit(indepint, " + ", fixed = TRUE)[[1]]
erased <- c("\n", " ", "~")
for(i in 1:length(erased)){
  indepterms <- gsub(erased[i], "", indepterms)
}
rm(erased, i)

# base table for tables 4, S2 y S3
tblS03 <- tbl <- matrix(NA, 
                        nrow = length(indepterms), 
                        ncol = ldv, 
                        dimnames = list(indepterms, # rownames 
                                        dep.vars # colnames 
                                        ) # close dimnames list 
                        ) # close matrix()

firstrow <- seq(2, nrow(res.anovas),12)
lastrow <- firstrow + length(indepterms) - 1

# Tables 4, S2 y S3 ####
for(i in 1:length(firstrow)){
  tbl[,i] <- res.anovas[firstrow[i]:lastrow[i], "Omega2_partial"]
}

# Table 4
# Partial omega^2 of the main effects and interactions for type of variable, 
# number of variables, value of gamma, and sample size  
tbl04 <- tbl[,-grep("Bdg.", dep.vars)]

# Table S2: partial omega^2 by dependent and independent variables in bridge centrality indices
tblS02 <- tbl[,grep("Bdg.", dep.vars)]

# Table S3: partial omega^2 by dependent and independent variables 
for(i in 1:length(firstrow)){
  tblS03[,i] <- res.anovas[firstrow[i]:lastrow[i], "Eta2_partial"]
}

# Save tables ####
save(tbl02, # Percentage of positive-definite matrixes, according to the number of variables (k) and the sample size (n) of ordinal data.
     tbl03, # Percentage of non-empty networks, according to number of variables, size sample and gamma in discrete variables
     tbl04, # Partial omega^2 by dependent and independent variables
     tblS01, # Percentage of non-empty networks, according to number of variables, size sample and gamma in discrete and continuous variables
     tblS02, # Partial omega^2 by dependent and independent variables in bridge centrality indices
     tblS03, # Partial eta^2 by dependent and independent variables
     res.anovas, # ANOVA tables
     file = "tables_and_ANOVAs.RData"
     )

cat("Script successfully completed at", format(Sys.time(), "%a %b %d %X %Y"), "\n")
