# Supplementary material for: Psychometric Network Model Recovery: The Effect of Sample Size, Number of Items, and Number of Nodes
Source: Eur J Investig Health Psychol Educ. 2025 Nov 18;15(11):235. doi: 10.3390/ejihpe15110235 (PMC12651093; doi:10.3390/ejihpe15110235)
Supplement: Supplementary file 1 [file ejihpe-15-00235-s001.zip › script05_graphs.R]

# 
# Script by Marcelo Avalos-Tejeda 09-2025
#
# This script was prepared to run in batch mode on the HPC-UCN cluster.  
# Thanks to “Núcleo de Investigación No.7 UCN-VRIDT 076/2020, 
# Núcleo de modelación y simulación científica (NMSC)” for their scientific support.
#
# To obtain the results described in the manuscript, the following scripts must be run in order:
#
# script00_gendata.R: Data generation
# script01_estimasDisc.R: Network estimation with discrete (ordinal) variables
# script01_estimasNorm.R: Network estimation with normal (continuous) variables
# script02_gesdata.R: Data integration
# script03_statsDF.R: Calculation of network fit statistics. Creation of data frames for ANOVAs
# script04_tablesANDanovas.R: Manuscript (supplementary) tables and ANOVA calculation
# script05_graphs.R: Manuscript figures 
# script06_suppGraphs.R: Manuscript supplementary figures
# someFunctions.R: Some ad-hoc functions used in script00_gendata.R
#

cat("Starting script at", format(Sys.time(), "%a %b %d %X %Y"), "\n")

load("stats_df.RData")

library(ggplot2)
library(gridExtra)

# Fig 1 ####

# Sensitivity k*n
Sensitivity_kn_df <- aggregate(Sensitivity ~ nvars + n, 
                               data = stats_df_gr, 
                               FUN = function(x) quantile(x, probs = c(.025, .975))
)
Sensitivity_kn_df <- cbind(Sensitivity_kn_df[1:2], Sensitivity_kn_df$Sensitivity)

Sensitivity_kn_mean <- aggregate(Sensitivity ~ nvars + n, 
                                 data = stats_df_gr, 
                                 FUN = mean)

Sensitivity_kn_df <- cbind(Sensitivity_kn_df, Sensitivity_kn_mean[3])

names(Sensitivity_kn_df) <- c('k', 'n', 'p025',  'p975', 'Mean')

# Sensitivity k*n
fig01_a <- ggplot(Sensitivity_kn_df, aes(x=n, y=Mean, group=k, color=k)) + 
  labs(x = "", y = "Sensitivity") + # X and Y axis labels
  ylim(c(0, 1)) + # y-axis limits
  theme_bw(base_size = 8) + # set background colors, axes and titles
  # position_dodge() separate the error bars so that they do not overlap
  geom_line(position=position_dodge(0.4), linewidth = .4) + # lines connecting dots
  geom_point(position=position_dodge(0.4), size = .8) + # dots 
  geom_errorbar(aes(ymin=p025, ymax=p975), width = .4, # errorbars
                position=position_dodge(0.4))


# Sensitivity gamma*n
Sensitivity_gn_df <- aggregate(Sensitivity ~ gamma + n, 
                               data = stats_df_gr, 
                               FUN = function(x) quantile(x, probs = c(.025, .975))
)
Sensitivity_gn_df <- cbind(Sensitivity_gn_df[1:2], Sensitivity_gn_df$Sensitivity)

Sensitivity_gn_mean <- aggregate(Sensitivity ~ gamma + n, 
                                 data = stats_df_gr, 
                                 FUN = mean)

Sensitivity_gn_df <- cbind(Sensitivity_gn_df, Sensitivity_gn_mean[3])

names(Sensitivity_gn_df) <- c('gamma', 'n', 'p025',  'p975', 'Mean')


# Sensitivity gamma*n
fig01_b <- ggplot(Sensitivity_gn_df, aes(x=n, y=Mean, group=gamma, color=gamma)) + 
  labs(x = "n (sample size)", y = "Sensitivity") + # X and Y axis labels
  ylim(c(0, 1)) + # y-axis limits
  theme_bw(base_size = 8) + # set background colors, axes and titles
  # position_dodge() separate the error bars so that they do not overlap
  geom_line(position=position_dodge(0.4), linewidth = .4) + # lines connecting dots
  geom_point(position=position_dodge(0.4), size = .8) + # dots 
  geom_errorbar(aes(ymin=p025, ymax=p975), width = .4, # errorbars
                position=position_dodge(0.4))

# Sensitivity
ggsave("fig01.png", 
       arrangeGrob(fig01_a + annotate("text", x = 0.6, y = 1, label = "A", size = 3), 
                   fig01_b + annotate("text", x = 0.6, y = 1, label = "B", size = 3)
       ),
       width = 1440, height = 960, units = 'px', dpi = 300
       )

# Fig 2 ####

Specifitity_gn_df <- aggregate(Specifitity ~ gamma + n, 
                               data = stats_df_gr, 
                               FUN = function(x) quantile(x, probs = c(.025, .975))
)
Specifitity_gn_df <- cbind(Specifitity_gn_df[1:2], Specifitity_gn_df$Specifitity)

Specifitity_gn_mean <- aggregate(Specifitity ~ gamma + n, 
                                 data = stats_df_gr, 
                                 FUN = mean)

Specifitity_gn_df <- cbind(Specifitity_gn_df, Specifitity_gn_mean[3])

names(Specifitity_gn_df) <- c('gamma', 'n', 'p025',  'p975', 'Mean')


# Specifitity gamma*n
fig02 <- ggplot(Specifitity_gn_df, aes(x=n, y=Mean, group=gamma, color=gamma)) + 
  labs(x = "n (sample size)", y = "Specifitity") + # X and Y axis labels
  ylim(c(0, 1)) + # y-axis limits
  theme_bw(base_size = 8) + # set background colors, axes and titles
  # position_dodge() separate the error bars so that they do not overlap
  geom_line(position=position_dodge(0.4), linewidth = .4) + # lines connecting dots
  geom_point(position=position_dodge(0.4), size = .8) + # dots 
  geom_errorbar(aes(ymin=p025, ymax=p975), width = .4, # errorbars
                position=position_dodge(0.4))

ggsave("fig02.png",
       fig02,
       width = 1440, height = 480, units = 'px', dpi = 300
)


# Fig 3 ####

# Bias_all_edges
Bias_all_edges_df <- aggregate(Bias_all_edges ~ nvars + n, 
                               data = stats_df_gr, 
                               FUN = function(x) quantile(x, probs = c(.025, .975))
)
Bias_all_edges_df <- cbind(Bias_all_edges_df[1:2], Bias_all_edges_df$Bias_all_edges)

Bias_all_edges_mean <- aggregate(Bias_all_edges ~ nvars + n, 
                                 data = stats_df_gr, 
                                 FUN = mean)

Bias_all_edges_df <- cbind(Bias_all_edges_df, Bias_all_edges_mean[3])

names(Bias_all_edges_df) <- c('k', 'n', 'p025',  'p975', 'Mean')

fig03_a <- ggplot(Bias_all_edges_df, aes(x=n, y=Mean, group=k, color=k)) + 
  labs(x = "", y = "Bias all edges") + # X and Y axis labels
  ylim(c(0, .15)) + # y-axis limits
  theme_bw(base_size = 7) + # set background colors, axes and titles
  theme(legend.position = "none") + # Remove the label
  # position_dodge() separate the error bars so that they do not overlap
  geom_line(position=position_dodge(0.4), linewidth = .3) + # lines connecting dots
  geom_point(position=position_dodge(0.4), size = .3) + # dots 
  geom_errorbar(aes(ymin=p025, ymax=p975), linewidth = .3, width = .4, # errorbars
                position=position_dodge(0.4))

# Bias_true_edges
Bias_true_edges_df <- aggregate(Bias_true_edges ~ nvars + n, 
                                data = stats_df_gr, 
                                FUN = function(x) quantile(x, probs = c(.025, .975))
)
Bias_true_edges_df <- cbind(Bias_true_edges_df[1:2], Bias_true_edges_df$Bias_true_edges)

Bias_true_edges_mean <- aggregate(Bias_true_edges ~ nvars + n, 
                                  data = stats_df_gr, 
                                  FUN = mean)

Bias_true_edges_df <- cbind(Bias_true_edges_df, Bias_true_edges_mean[3])

names(Bias_true_edges_df) <- c('k', 'n', 'p025',  'p975', 'Mean')

fig03_b <- ggplot(Bias_true_edges_df, aes(x=n, y=Mean, group=k, color=k)) + 
  labs(x = "", y = "Bias true edges") + # X and Y axis labels
  ylim(c(0, .15)) + # y-axis limits
  theme_bw(base_size = 7) + # set background colors, axes and titles
  # position_dodge() separate the error bars so that they do not overlap
  geom_line(position=position_dodge(0.4), linewidth = .3) + # lines connecting dots
  geom_point(position=position_dodge(0.4), size = .3) + # dots 
  geom_errorbar(aes(ymin=p025, ymax=p975), linewidth = .3, width = .4, # errorbars
                position=position_dodge(0.4))

# Strength_correlation
Strength_correlation_df <- aggregate(Strength_correlation ~ nvars + n, 
                                     data = stats_df_gr, 
                                     FUN = function(x) quantile(x, probs = c(.025, .975))
)
Strength_correlation_df <- cbind(Strength_correlation_df[1:2], Strength_correlation_df$Strength_correlation)

Strength_correlation_mean <- aggregate(Strength_correlation ~ nvars + n, 
                                       data = stats_df_gr, 
                                       FUN = mean)

Strength_correlation_df <- cbind(Strength_correlation_df, Strength_correlation_mean[3])

names(Strength_correlation_df) <- c('k', 'n', 'p025',  'p975', 'Mean')

fig03_c <- ggplot(Strength_correlation_df, aes(x=n, y=Mean, group=k, color=k)) + 
  labs(x = "", y = "Strength correlation") + # X and Y axis labels
  ylim(c(-1, 1)) + # y-axis limits
  theme_bw(base_size = 7) + # set background colors, axes and titles
  theme(legend.position = "none") + # Remove the label
  # position_dodge() separate the error bars so that they do not overlap
  geom_line(position=position_dodge(0.4), linewidth = .3) + # lines connecting dots
  geom_point(position=position_dodge(0.4), size = .3) + # dots 
  geom_errorbar(aes(ymin=p025, ymax=p975), linewidth = .3, width = .4, # errorbars
                position=position_dodge(0.4))

# Exp.Influence_correlation
Exp.Influence_correlation_df <- aggregate(Exp.Influence_correlation ~ nvars + n, 
                                          data = stats_df_gr, 
                                          FUN = function(x) quantile(x, probs = c(.025, .975))
)
Exp.Influence_correlation_df <- cbind(Exp.Influence_correlation_df[1:2], 
                                      Exp.Influence_correlation_df$Exp.Influence_correlation)

Exp.Influence_correlation_mean <- aggregate(Exp.Influence_correlation ~ nvars + n, 
                                            data = stats_df_gr, 
                                            FUN = mean)

Exp.Influence_correlation_df <- cbind(Exp.Influence_correlation_df, Exp.Influence_correlation_mean[3])

names(Exp.Influence_correlation_df) <- c('k', 'n', 'p025',  'p975', 'Mean')

fig03_d <- ggplot(Exp.Influence_correlation_df, aes(x=n, y=Mean, group=k, color=k)) + 
  labs(x = "", y = "Exp. Influence correlation") + # X and Y axis labels
  ylim(c(-1, 1)) + # y-axis limits
  theme_bw(base_size = 7) + # set background colors, axes and titles
  # position_dodge() separate the error bars so that they do not overlap
  geom_line(position=position_dodge(0.4), linewidth = .3) + # lines connecting dots
  geom_point(position=position_dodge(0.4), size = .3) + # dots 
  geom_errorbar(aes(ymin=p025, ymax=p975), linewidth = .3, width = .4, # errorbars
                position=position_dodge(0.4)) 

# top50_Strength_prop
top50_Strength_prop_df <- aggregate(top50_Strength_prop ~ nvars + n, 
                                    data = stats_df_gr, 
                                    FUN = function(x) quantile(x, probs = c(.025, .975))
)
top50_Strength_prop_df <- cbind(top50_Strength_prop_df[1:2], top50_Strength_prop_df$top50_Strength_prop)

top50_Strength_prop_mean <- aggregate(top50_Strength_prop ~ nvars + n, 
                                      data = stats_df_gr, 
                                      FUN = mean)

top50_Strength_prop_df <- cbind(top50_Strength_prop_df, top50_Strength_prop_mean[3])

names(top50_Strength_prop_df) <- c('k', 'n', 'p025',  'p975', 'Mean')

fig03_e <- ggplot(top50_Strength_prop_df, aes(x=n, y=Mean, group=k, color=k)) + 
  labs(x = "n (sample size)", y = "top50 Strength") + # X and Y axis labels
  ylim(c(0, 1)) + # y-axis limits
  theme_bw(base_size = 7) + # set background colors, axes and titles
  theme(legend.position = "none") + # Remove the label
  # position_dodge() separate the error bars so that they do not overlap
  geom_line(position=position_dodge(0.4), linewidth = .3) + # lines connecting dots
  geom_point(position=position_dodge(0.4), size = .3) + # dots 
  geom_errorbar(aes(ymin=p025, ymax=p975), linewidth = .3, width = .4, # errorbars
                position=position_dodge(0.4)) 

# top50_Exp.Influence_prop
top50_Exp.Influence_prop_df <- aggregate(top50_Exp.Influence_prop ~ nvars + n, 
                                         data = stats_df_gr, 
                                         FUN = function(x) quantile(x, probs = c(.025, .975))
)
top50_Exp.Influence_prop_df <- cbind(top50_Exp.Influence_prop_df[1:2], top50_Exp.Influence_prop_df$top50_Exp.Influence_prop)

top50_Exp.Influence_prop_mean <- aggregate(top50_Exp.Influence_prop ~ nvars + n, 
                                           data = stats_df_gr, 
                                           FUN = mean)

top50_Exp.Influence_prop_df <- cbind(top50_Exp.Influence_prop_df, top50_Exp.Influence_prop_mean[3])

names(top50_Exp.Influence_prop_df) <- c('k', 'n', 'p025',  'p975', 'Mean')

fig03_f <- ggplot(top50_Exp.Influence_prop_df, aes(x=n, y=Mean, group=k, color=k)) + 
  labs(x = "n (sample size)", y = "top50 Exp. Influence") + # X and Y axis labels
  ylim(c(0, 1)) + # y-axis limits
  theme_bw(base_size = 7) + # set background colors, axes and titles
  # position_dodge() separate the error bars so that they do not overlap
  geom_line(position=position_dodge(0.4), linewidth = .3) + # lines connecting dots
  geom_point(position=position_dodge(0.4), size = .3) + # dots 
  geom_errorbar(aes(ymin=p025, ymax=p975), linewidth = .3, width = .4, # errorbars
                position=position_dodge(0.4)) 

layout.matrix <- matrix(c(1,1,1,1,1,1,2,2,2,2,2,2,2,
                        3,3,3,3,3,3,4,4,4,4,4,4,4,
                        5,5,5,5,5,5,6,6,6,6,6,6,6),
                        nrow = 3,
                        byrow = TRUE
                        )

ggsave("fig03.png",
       arrangeGrob(fig03_a + annotate("text", x = 0.6, y = .15, label = "A", size = 2), 
                   fig03_b + annotate("text", x = 0.6, y = .15, label = "B", size = 2),
                   fig03_c + annotate("text", x = 0.6, y = 1, label = "C", size = 2), 
                   fig03_d + annotate("text", x = 0.6, y = 1, label = "D", size = 2),
                   fig03_e + annotate("text", x = 0.6, y = 1, label = "E", size = 2), 
                   fig03_f + annotate("text", x = 0.6, y = 1, label = "F", size = 2),
                   layout_matrix = layout.matrix),
       width = 1440, height = 1440, units = 'px', dpi = 300
)

cat("Script successfully completed at", format(Sys.time(), "%a %b %d %X %Y"), "\n")
