# Supplementary material for: Psychometric Network Model Recovery: The Effect of Sample Size, Number of Items, and Number of Nodes
Source: Eur J Investig Health Psychol Educ. 2025 Nov 18;15(11):235. doi: 10.3390/ejihpe15110235 (PMC12651093; doi:10.3390/ejihpe15110235)
Supplement: Supplementary file 1 [file ejihpe-15-00235-s001.zip › script06_suppGraph.R]

# 
# Script by Marcelo Avalos-Tejeda 09-2025
#
# This script was prepared to run in batch mode on the HPC-UCN cluster.  
# Thanks to “Núcleo de Investigación No.7 UCN-VRIDT 076/2020, 
# Núcleo de modelación y simulación científica (NMSC)” for their scientific support.
#
# To obtain the results described in the manuscript, the following scripts must be run in order:
#
# script00_gendata.R: Data generation
# script01_estimasDisc.R: Network estimation with discrete (ordinal) variables
# script01_estimasNorm.R: Network estimation with normal (continuous) variables
# script02_gesdata.R: Data integration
# script03_statsDF.R: Calculation of network fit statistics. Creation of data frames for ANOVAs
# script04_tablesANDanovas.R: Manuscript (supplementary) tables and ANOVA calculation
# script05_graphs.R: Manuscript figures 
# script06_suppGraphs.R: Manuscript supplementary figures
# someFunctions.R: Some ad-hoc functions used in script00_gendata.R
#

cat("Starting script at", format(Sys.time(), "%a %b %d %X %Y"), "\n")

load("stats_df.RData")

library(ggplot2)
library(gridExtra)

# Suppl. fig 1 ####
# Sensitivity gamma*n*k

# Sensitivity gamma*n k = 5
Sensitivity_gn_k5 <- aggregate(Sensitivity ~ gamma + n, 
                               data = stats_df_gr, 
                               subset = nvars == 5, 
                               FUN = function(x) quantile(x, probs = c(.025, .975))
)
Sensitivity_gn_k5 <- cbind(Sensitivity_gn_k5[1:2], Sensitivity_gn_k5$Sensitivity)

Sensitivity_gn_mean <- aggregate(Sensitivity ~ gamma + n, 
                                 data = stats_df_gr, 
                                 subset = nvars == 5, 
                                 FUN = mean)

Sensitivity_gn_k5 <- cbind(Sensitivity_gn_k5, Sensitivity_gn_mean[3])

names(Sensitivity_gn_k5) <- c('gamma', 'n', 'p025',  'p975', 'Mean')

figS01gn_k5 <- ggplot(Sensitivity_gn_k5, aes(x=n, y=Mean, group=gamma, color=gamma)) + 
  labs(x = "n (sample size)", y = "Sensitivity") + # X and Y axis labels
  ylim(c(0, 1)) + # y-axis limits
  theme_bw(base_size = 8) + # set background colors, axes and titles
  # position_dodge() separate the error bars so that they do not overlap
  geom_line(position=position_dodge(0.4), linewidth = .4) + # lines connecting dots
  geom_point(position=position_dodge(0.4), size = .8) + # dots 
  geom_errorbar(aes(ymin=p025, ymax=p975), width = .4, # errorbars
                position=position_dodge(0.4))


# Sensitivity gamma*n k = 10
Sensitivity_gn_k10 <- aggregate(Sensitivity ~ gamma + n, 
                               data = stats_df_gr, 
                               subset = nvars == 10, 
                               FUN = function(x) quantile(x, probs = c(.025, .975))
)
Sensitivity_gn_k10 <- cbind(Sensitivity_gn_k10[1:2], Sensitivity_gn_k10$Sensitivity)

Sensitivity_gn_mean <- aggregate(Sensitivity ~ gamma + n, 
                                 data = stats_df_gr, 
                                 subset = nvars == 10, 
                                 FUN = mean)

Sensitivity_gn_k10 <- cbind(Sensitivity_gn_k10, Sensitivity_gn_mean[3])

names(Sensitivity_gn_k10) <- c('gamma', 'n', 'p025',  'p975', 'Mean')

figS01gn_k10 <- ggplot(Sensitivity_gn_k10, aes(x=n, y=Mean, group=gamma, color=gamma)) + 
  labs(x = "n (sample size)", y = "Sensitivity") + # X and Y axis labels
  ylim(c(0, 1)) + # y-axis limits
  theme_bw(base_size = 8) + # set background colors, axes and titles
  # position_dodge() separate the error bars so that they do not overlap
  geom_line(position=position_dodge(0.4), linewidth = .4) + # lines connecting dots
  geom_point(position=position_dodge(0.4), size = .8) + # dots 
  geom_errorbar(aes(ymin=p025, ymax=p975), width = .4, # errorbars
                position=position_dodge(0.4))


# Sensitivity gamma*n k = 15
Sensitivity_gn_k15 <- aggregate(Sensitivity ~ gamma + n, 
                                data = stats_df_gr, 
                                subset = nvars == 15, 
                                FUN = function(x) quantile(x, probs = c(.025, .975))
)
Sensitivity_gn_k15 <- cbind(Sensitivity_gn_k15[1:2], Sensitivity_gn_k15$Sensitivity)

Sensitivity_gn_mean <- aggregate(Sensitivity ~ gamma + n, 
                                 data = stats_df_gr, 
                                 subset = nvars == 15, 
                                 FUN = mean)

Sensitivity_gn_k15 <- cbind(Sensitivity_gn_k15, Sensitivity_gn_mean[3])

names(Sensitivity_gn_k15) <- c('gamma', 'n', 'p025',  'p975', 'Mean')

figS01gn_k15 <- ggplot(Sensitivity_gn_k15, aes(x=n, y=Mean, group=gamma, color=gamma)) + 
  labs(x = "n (sample size)", y = "Sensitivity") + # X and Y axis labels
  ylim(c(0, 1)) + # y-axis limits
  theme_bw(base_size = 8) + # set background colors, axes and titles
  # position_dodge() separate the error bars so that they do not overlap
  geom_line(position=position_dodge(0.4), linewidth = .4) + # lines connecting dots
  geom_point(position=position_dodge(0.4), size = .8) + # dots 
  geom_errorbar(aes(ymin=p025, ymax=p975), width = .4, # errorbars
                position=position_dodge(0.4))


# Sensitivity gamma*n k = 20
Sensitivity_gn_k20 <- aggregate(Sensitivity ~ gamma + n, 
                                data = stats_df_gr, 
                                subset = nvars == 20, 
                                FUN = function(x) quantile(x, probs = c(.025, .975))
)
Sensitivity_gn_k20 <- cbind(Sensitivity_gn_k20[1:2], Sensitivity_gn_k20$Sensitivity)

Sensitivity_gn_mean <- aggregate(Sensitivity ~ gamma + n, 
                                 data = stats_df_gr, 
                                 subset = nvars == 20, 
                                 FUN = mean)

Sensitivity_gn_k20 <- cbind(Sensitivity_gn_k20, Sensitivity_gn_mean[3])

names(Sensitivity_gn_k20) <- c('gamma', 'n', 'p025',  'p975', 'Mean')

figS01gn_k20 <- ggplot(Sensitivity_gn_k20, aes(x=n, y=Mean, group=gamma, color=gamma)) + 
  labs(x = "n (sample size)", y = "Sensitivity") + # X and Y axis labels
  ylim(c(0, 1)) + # y-axis limits
  theme_bw(base_size = 8) + # set background colors, axes and titles
  # position_dodge() separate the error bars so that they do not overlap
  geom_line(position=position_dodge(0.4), linewidth = .4) + # lines connecting dots
  geom_point(position=position_dodge(0.4), size = .8) + # dots 
  geom_errorbar(aes(ymin=p025, ymax=p975), width = .4, # errorbars
                position=position_dodge(0.4))


# Sensitivity gamma*n k = 25
Sensitivity_gn_k25 <- aggregate(Sensitivity ~ gamma + n, 
                                data = stats_df_gr, 
                                subset = nvars == 25, 
                                FUN = function(x) quantile(x, probs = c(.025, .975))
)
Sensitivity_gn_k25 <- cbind(Sensitivity_gn_k25[1:2], Sensitivity_gn_k25$Sensitivity)

Sensitivity_gn_mean <- aggregate(Sensitivity ~ gamma + n, 
                                 data = stats_df_gr, 
                                 subset = nvars == 25, 
                                 FUN = mean)

Sensitivity_gn_k25 <- cbind(Sensitivity_gn_k25, Sensitivity_gn_mean[3])

names(Sensitivity_gn_k25) <- c('gamma', 'n', 'p025',  'p975', 'Mean')

figS01gn_k25 <- ggplot(Sensitivity_gn_k25, aes(x=n, y=Mean, group=gamma, color=gamma)) + 
  labs(x = "n (sample size)", y = "Sensitivity") + # X and Y axis labels
  ylim(c(0, 1)) + # y-axis limits
  theme_bw(base_size = 8) + # set background colors, axes and titles
  # position_dodge() separate the error bars so that they do not overlap
  geom_line(position=position_dodge(0.4), linewidth = .4) + # lines connecting dots
  geom_point(position=position_dodge(0.4), size = .8) + # dots 
  geom_errorbar(aes(ymin=p025, ymax=p975), width = .4, # errorbars
                position=position_dodge(0.4))


# Sensitivity
ggsave("figS01.png", 
       arrangeGrob(figS01gn_k5 + annotate("text", x = 0.6, y = 1, label = "k = 5", size = 2), 
                   figS01gn_k10 + annotate("text", x = 0.6, y = 1, label = "k = 10", size = 2), 
                   figS01gn_k15 + annotate("text", x = 0.6, y = 1, label = "k = 15", size = 2), 
                   figS01gn_k20 + annotate("text", x = 0.6, y = 1, label = "k = 20", size = 2), 
                   figS01gn_k25 + annotate("text", x = 0.6, y = 1, label = "k = 25", size = 2), 
                   nrow = 5 
                   ),
       width = 1440, height = 2400, units = 'px', dpi = 300
)

# Suppl. fig 2 ####
# Bridge centrality indices

# top20_Bdg.Strength_prop
top20_Bdg.Strength_prop_df <- aggregate(Bdg.top20_Strength_prop ~ nvars + n, 
                                        data = stats_df_gr, 
                                        FUN = function(x) quantile(x, probs = c(.025, .975))
)
top20_Bdg.Strength_prop_df <- cbind(top20_Bdg.Strength_prop_df[1:2], 
                                    top20_Bdg.Strength_prop_df$Bdg.top20_Strength_prop)

top20_Bdg.Strength_prop_mean <- aggregate(Bdg.top20_Strength_prop ~ nvars + n, 
                                          data = stats_df_gr, 
                                          FUN = mean)

top20_Bdg.Strength_prop_df <- cbind(top20_Bdg.Strength_prop_df, 
                                    top20_Bdg.Strength_prop_mean[3])

names(top20_Bdg.Strength_prop_df) <- c('k', 'n', 'p025',  'p975', 'Mean')

figS02_a <- ggplot(top20_Bdg.Strength_prop_df, aes(x=n, y=Mean, group=k, color=k)) + 
  labs(x = "", y = "top20 Bdg. Strength") + # X and Y axis labels
  ylim(c(0, 1)) + # y-axis limits
  theme_bw(base_size = 7) + # set background colors, axes and titles
  theme(legend.position = "none") + # Remove the label
  scale_colour_hue(drop = FALSE, # considers all levels of k
                   labels = c('', '10', '15', '20', '25') # blank space instead of "5"
  ) + 
  # position_dodge() separate the error bars so that they do not overlap
  geom_line(position=position_dodge(0.4), linewidth = .3) + # lines connecting dots
  geom_point(position=position_dodge(0.4), size = .3) + # dots 
  geom_errorbar(aes(ymin=p025, ymax=p975), linewidth = .3, width = .4, # errorbars
                position=position_dodge(0.4))

# top20_Bdg.Exp.Influence_prop
top20_Bdg.Exp.Influence_prop_df <- aggregate(Bdg.top20_Exp.Influence_prop ~ nvars + n, 
                                             data = stats_df_gr, 
                                             FUN = function(x) quantile(x, probs = c(.025, .975))
)
top20_Bdg.Exp.Influence_prop_df <- cbind(top20_Bdg.Exp.Influence_prop_df[1:2], 
                                         top20_Bdg.Exp.Influence_prop_df$Bdg.top20_Exp.Influence_prop)

top20_Bdg.Exp.Influence_prop_mean <- aggregate(Bdg.top20_Exp.Influence_prop ~ nvars + n, 
                                               data = stats_df_gr, 
                                               FUN = mean)

top20_Bdg.Exp.Influence_prop_df <- cbind(top20_Bdg.Exp.Influence_prop_df, 
                                         top20_Bdg.Exp.Influence_prop_mean[3])

names(top20_Bdg.Exp.Influence_prop_df) <- c('k', 'n', 'p025',  'p975', 'Mean')

figS02_b <- ggplot(top20_Bdg.Exp.Influence_prop_df, aes(x=n, y=Mean, group=k, color=k)) + 
  labs(x = "", y = "top20 Bdg. Exp.Influence") + # X and Y axis labels
  ylim(c(0, 1)) + # y-axis limits
  theme_bw(base_size = 7) + # set background colors, axes and titles
  scale_colour_hue(drop = FALSE, # considers all levels of k
                   labels = c('', '10', '15', '20', '25') # blank space instead of "5"
  ) + 
  # position_dodge() separate the error bars so that they do not overlap
  geom_line(position=position_dodge(0.4), linewidth = .3) + # lines connecting dots
  geom_point(position=position_dodge(0.4), size = .3) + # dots 
  geom_errorbar(aes(ymin=p025, ymax=p975), linewidth = .3, width = .4, # errorbars
                position=position_dodge(0.4))

# Bdg.Strength_correlation
Bdg.Strength_correlation_df <- aggregate(Bdg.Strength_correlation ~ nvars + n, 
                                         data = stats_df_gr, 
                                         FUN = function(x) quantile(x, probs = c(.025, .975))
)
Bdg.Strength_correlation_df <- cbind(Bdg.Strength_correlation_df[1:2], 
                                     Bdg.Strength_correlation_df$Bdg.Strength_correlation)

Bdg.Strength_correlation_mean <- aggregate(Bdg.Strength_correlation ~ nvars + n, 
                                           data = stats_df_gr, 
                                           FUN = mean)

Bdg.Strength_correlation_df <- cbind(Bdg.Strength_correlation_df, Bdg.Strength_correlation_mean[3])

names(Bdg.Strength_correlation_df) <- c('k', 'n', 'p025',  'p975', 'Mean')

figS02_c <- ggplot(Bdg.Strength_correlation_df, aes(x=n, y=Mean, group=k, color=k)) + 
  labs(x = "", y = "Bdg. Strength correlation") + # X and Y axis labels
  ylim(c(-1, 1)) + # y-axis limits
  theme_bw(base_size = 7) + # set background colors, axes and titles
  theme(legend.position = "none") + # Remove the label
  scale_colour_hue(drop = FALSE, # considers all levels of k
                   labels = c('', '10', '15', '20', '25') # blank space instead of "5"
  ) + 
  # position_dodge() separate the error bars so that they do not overlap
  geom_line(position=position_dodge(0.4), linewidth = .3) + # lines connecting dots
  geom_point(position=position_dodge(0.4), size = .3) + # dots 
  geom_errorbar(aes(ymin=p025, ymax=p975), linewidth = .3, width = .4, # errorbars
                position=position_dodge(0.4))

# Bdg.Exp.Influence_correlation
Bdg.Exp.Influence_correlation_df <- aggregate(Bdg.Exp.Influence_correlation ~ nvars + n, 
                                              data = stats_df_gr, 
                                              FUN = function(x) quantile(x, probs = c(.025, .975))
)
Bdg.Exp.Influence_correlation_df <- cbind(Bdg.Exp.Influence_correlation_df[1:2], 
                                          Bdg.Exp.Influence_correlation_df$Bdg.Exp.Influence_correlation)

Bdg.Exp.Influence_correlation_mean <- aggregate(Bdg.Exp.Influence_correlation ~ nvars + n, 
                                                data = stats_df_gr, 
                                                FUN = mean)

Bdg.Exp.Influence_correlation_df <- cbind(Bdg.Exp.Influence_correlation_df, 
                                          Bdg.Exp.Influence_correlation_mean[3])

names(Bdg.Exp.Influence_correlation_df) <- c('k', 'n', 'p025',  'p975', 'Mean')

figS02_d <- ggplot(Bdg.Exp.Influence_correlation_df, aes(x=n, y=Mean, group=k, color=k)) + 
  labs(x = "", y = "Bdg. Exp.Influence correlation") + # X and Y axis labels
  ylim(c(-1, 1)) + # y-axis limits
  theme_bw(base_size = 7) + # set background colors, axes and titles
  scale_colour_hue(drop = FALSE, # considers all levels of k
                   labels = c('', '10', '15', '20', '25') # blank space instead of "5"
  ) + 
  # position_dodge() separate the error bars so that they do not overlap
  geom_line(position=position_dodge(0.4), linewidth = .3) + # lines connecting dots
  geom_point(position=position_dodge(0.4), size = .3) + # dots 
  geom_errorbar(aes(ymin=p025, ymax=p975), linewidth = .3, width = .4, # errorbars
                position=position_dodge(0.4))


# top50_Bdg.Strength_prop top50_Bdg.Strength_prop
top50_Bdg.Strength_prop_df <- aggregate(Bdg.top50_Strength_prop ~ nvars + n, 
                                        data = stats_df_gr, 
                                        FUN = function(x) quantile(x, probs = c(.025, .975))
)
top50_Bdg.Strength_prop_df <- cbind(top50_Bdg.Strength_prop_df[1:2], 
                                    top50_Bdg.Strength_prop_df$Bdg.top50_Strength_prop)

top50_Bdg.Strength_prop_mean <- aggregate(Bdg.top50_Strength_prop ~ nvars + n, 
                                          data = stats_df_gr, 
                                          FUN = mean)

top50_Bdg.Strength_prop_df <- cbind(top50_Bdg.Strength_prop_df, 
                                    top50_Bdg.Strength_prop_mean[3])

names(top50_Bdg.Strength_prop_df) <- c('k', 'n', 'p025',  'p975', 'Mean')

figS02_e <- ggplot(top50_Bdg.Strength_prop_df, aes(x=n, y=Mean, group=k, color=k)) + 
  labs(x = "n (sample size)", y = "top50 Bdg. Strength") + # X and Y axis labels
  ylim(c(0, 1)) + # y-axis limits
  theme_bw(base_size = 7) + # set background colors, axes and titles
  theme(legend.position = "none") + # Remove the label
  scale_colour_hue(drop = FALSE, # considers all levels of k
                   labels = c('', '10', '15', '20', '25') # blank space instead of "5"
  ) + 
  # position_dodge() separate the error bars so that they do not overlap
  geom_line(position=position_dodge(0.4), linewidth = .3) + # lines connecting dots
  geom_point(position=position_dodge(0.4), size = .3) + # dots 
  geom_errorbar(aes(ymin=p025, ymax=p975), linewidth = .3, width = .4, # errorbars
                position=position_dodge(0.4))

# top50_Bdg.Exp.Influence_prop
top50_Bdg.Exp.Influence_prop_df <- aggregate(Bdg.top50_Exp.Influence_prop ~ nvars + n, 
                                             data = stats_df_gr, 
                                             FUN = function(x) quantile(x, probs = c(.025, .975))
)
top50_Bdg.Exp.Influence_prop_df <- cbind(top50_Bdg.Exp.Influence_prop_df[1:2], 
                                         top50_Bdg.Exp.Influence_prop_df$Bdg.top50_Exp.Influence_prop)

top50_Bdg.Exp.Influence_prop_mean <- aggregate(Bdg.top50_Exp.Influence_prop ~ nvars + n, 
                                               data = stats_df_gr, 
                                               FUN = mean)

top50_Bdg.Exp.Influence_prop_df <- cbind(top50_Bdg.Exp.Influence_prop_df, 
                                         top50_Bdg.Exp.Influence_prop_mean[3])

names(top50_Bdg.Exp.Influence_prop_df) <- c('k', 'n', 'p025',  'p975', 'Mean')

figS02_f <- ggplot(top50_Bdg.Exp.Influence_prop_df, aes(x=n, y=Mean, group=k, color=k)) + 
  labs(x = "n (sample size)", y = "top50 Bdg. Exp.Influence") + # X and Y axis labels
  ylim(c(0, 1)) + # y-axis limits
  theme_bw(base_size = 7) + # set background colors, axes and titles
  scale_colour_hue(drop = FALSE, # considers all levels of k
                   labels = c('', '10', '15', '20', '25') # blank space instead of "5"
  ) + 
  # position_dodge() separate the error bars so that they do not overlap
  geom_line(position=position_dodge(0.4), linewidth = .3) + # lines connecting dots
  geom_point(position=position_dodge(0.4), size = .3) + # dots 
  geom_errorbar(aes(ymin=p025, ymax=p975), linewidth = .3, width = .4, # errorbars
                position=position_dodge(0.4))

layout.matrix <- matrix(c(1,1,1,1,1,1,2,2,2,2,2,2,2,
                          3,3,3,3,3,3,4,4,4,4,4,4,4,
                          5,5,5,5,5,5,6,6,6,6,6,6,6),
                        nrow = 3,
                        byrow = TRUE
)

ggsave("figS02.png",
       arrangeGrob(figS02_a + annotate("text", x = 0.6, y = 1, label = "A", size = 2), 
                   figS02_b + annotate("text", x = 0.6, y = 1, label = "B", size = 2),
                   figS02_c + annotate("text", x = 0.6, y = 1, label = "C", size = 2), 
                   figS02_d + annotate("text", x = 0.6, y = 1, label = "D", size = 2),
                   figS02_e + annotate("text", x = 0.6, y = 1, label = "E", size = 2), 
                   figS02_f + annotate("text", x = 0.6, y = 1, label = "F", size = 2),
                   layout_matrix = layout.matrix),
       width = 1440, height = 1440, units = 'px', dpi = 300
)

cat("Script successfully completed at", format(Sys.time(), "%a %b %d %X %Y"), "\n")
