# Supplementary material for: Psychometric Network Model Recovery: The Effect of Sample Size, Number of Items, and Number of Nodes
Source: Eur J Investig Health Psychol Educ. 2025 Nov 18;15(11):235. doi: 10.3390/ejihpe15110235 (PMC12651093; doi:10.3390/ejihpe15110235)
Supplement: Supplementary file 1 [file ejihpe-15-00235-s001.zip › someFunctions.R]

# 
# Script by Marcelo Avalos-Tejeda 09-2025
#
# This script was prepared to run in batch mode on the HPC-UCN cluster.  
# Thanks to “Núcleo de Investigación No.7 UCN-VRIDT 076/2020, 
# Núcleo de modelación y simulación científica (NMSC)” for their scientific support.
#
# To obtain the results described in the manuscript, the following scripts must be run in order:
#
# script00_gendata.R: Data generation
# script01_estimasDisc.R: Network estimation with discrete (ordinal) variables
# script01_estimasNorm.R: Network estimation with normal (continuous) variables
# script02_gesdata.R: Data integration
# script03_statsDF.R: Calculation of network fit statistics. Creation of data frames for ANOVAs
# script04_tablesANDanovas.R: Manuscript (supplementary) tables and ANOVA calculation
# script05_graphs.R: Manuscript figures 
# script06_suppGraphs.R: Manuscript supplementary figures
# someFunctions.R: Some ad-hoc functions used in script00_gendata.R
#

# Node elimination ####
elimnodes <- function(cvm){ # cvm es la matriz de covarianzas que se quiere reducir
  require(corpcor)
  vars <- rownames(cvm)
  group = substr(vars, 1, 1)
  groupname = unique(group)
  
  pcz <- cor2pcor(cvm) # correlaciones parciales
  pcz[pcz < .05 & pcz > -.05] <- 0 # correlaciones parciales "cortadas"
  diag(pcz) <- 0 # correlaciones parciales con diagonal cero
  
  pcz[pcz == 0] <- NA
  
  nai <- nae <- pcz
  nai[] <- NA
  for(i in 1:length(groupname)){
    grp <- which(group == groupname[i])
    nai[grp, grp] <- pcz[grp, grp] # within community correlations
    nae[grp, grp] <- NA # between communities correlations
  }
  nai <- abs(nai)
  nae <- abs(nae)
  
  ratiopcors <- data.frame(group, 
                           cors = colMeans(nai, na.rm = TRUE)/colMeans(nae, na.rm = TRUE)
  )
  mins <- aggregate(cors ~ group, data = ratiopcors, FUN = min)
  
  elim <- which(ratiopcors$cors %in% mins$cors)
  
  cvm <- cvm[-elim,-elim]
  
  pcs <- cor2pcor(cvm) # correlaciones parciales
  dimnames(pcs) <- dimnames(cvm)
  pcs[pcs < .05 & pcs > -.05] <- 0 # correlaciones parciales "cortadas": Sigma
  pcz <- pcs
  diag(pcz) <- 0 # correlaciones parciales con diagonal cero: Redes verdaderas
  
  list(cvm = cvm, # covariance matrix
       pcs = pcs, # partial correlation matrix
       pcz = pcz # Partial correlation matrix with zeros on the diagonal (true/population network)
       )
}


# discretization ####
# for data frames
discr.dfR <- function(m, g = 4){ # umbrales aleatorios
  x <- as.data.frame(m)
  for(i in 1:ncol(m)){
    limits <- c(-Inf, sort(qnorm(runif(g - 1))), Inf)
    x[,i] <- as.numeric(cut(m[,i], limits))
  }
  return(x)
}

discr.dfF <- function(m, g = 4){ # umbrales fijos
  x <- as.data.frame(m)
  limits <- c(-Inf, (1:(g-1))/g, Inf)
  for(i in 1:ncol(m)){
    x[,i] <- as.numeric(cut(m[,i], limits))
  }
  return(x)
}

# for matrices
discr.matR <- function(m, g = 4){ # umbrales aleatorios
  x <- m
  for(i in 1:ncol(m)){
    limits <- c(-Inf, sort(qnorm(runif(g - 1))), Inf)
    x[,i] <- as.numeric(cut(m[,i], limits))
  }
  return(x)
}

discr.matF <- function(m, g = 4){ # umbrales fijos
  x <- m
  limits <- c(-Inf, (1:(g-1))/g, Inf)
  for(i in 1:ncol(m)){
    x[,i] <- as.numeric(cut(m[,i], limits))
  }
  return(x)
}

# data storage ####

genemptyarrays <- function(varnames){
  
  nvars <- length(varnames)
  
  n100 <- array(dim= c(1000,100,nvars), 
                dimnames = list(
                  reps = 1:1000,
                  ncases = 1:100, 
                  vars = varnames
                )
  )
  
  n250 <- array(dim= c(1000,250,nvars), 
                dimnames = list(
                  reps = 1:1000,
                  ncases = 1:250, 
                  vars = varnames
                )
  )
  
  n500 <- array(dim= c(1000,500,nvars), 
                dimnames = list(
                  reps = 1:1000,
                  ncases = 1:500, 
                  vars = varnames
                )
  )
  
  n1000 <- array(dim= c(1000,1000,nvars), 
                 dimnames = list(
                   reps = 1:1000,
                   ncases = 1:1000, 
                   vars = varnames
                 )
  )
  
  n2500 <- array(dim= c(1000,2500,nvars), 
                 dimnames = list(
                   reps = 1:1000,
                   ncases = 1:2500, 
                   vars = varnames
                 )
  )
  
  # arrays list
  emptylist <- list(n100 = n100, 
                    n250 = n250, 
                    n500 = n500, 
                    n1000 = n1000, 
                    n2500 = n2500
                    )
  
  return(emptylist)
}
